# Supplementary material for: Adverse event profile and associated factors following surgical voluntary medical male circumcision in two regions of Namibia, 2015–2018
Source: PLoS One. 2021 Oct 20;16(10):e0258611. doi: 10.1371/journal.pone.0258611 (PMC8528325; doi:10.1371/journal.pone.0258611)
Supplement: S1 Dataset — (TXT) [file pone.0258611.s001.txt]

outreach	region	oshana	daysmc_aed~g	ae_timingcat	severity_cat	severe	ae_type_cat	ae_cat_code	days_circ_~e	delay_aediag	season	age_group	ae_timing4~t	surgAEtiming	recall_cat	ae_name_revised	ae_cat_rev~d	m_merge	IN	facility_c~e	ae_time4cat8
0	Zambezi	0	7	1	Moderate	0	Infection/Wound disruption	2	7	2	3	2	2	2	1	Infection/Wound disruption	2	matched (3)	1	14	2
0	Zambezi	0	13	2	Moderate	0	Infection/Wound disruption	2	13	1	2	2	3	3	1	Infection/Wound disruption	2	matched (3)	1	14	3
1	Zambezi	0	14	2	Severe	1	Bleeding/Swelling/Haematoma	1	14	9	3	2	3	3	2	Swelling/Haematoma	0	matched (3)	0	52	3
0	Zambezi	0	7	1	Moderate	0	Infection/Wound disruption	2	7	0	4	2	2	2	0	Infection/Wound disruption	2	matched (3)	1	14	2
0	Zambezi	0	6	1	Moderate	0	Infection/Wound disruption	2	6	2	4	2	2	2	1	Infection/Wound disruption	2	matched (3)	1	14	2
0	Zambezi	0	5	1	Moderate	0	Infection/Wound disruption	2	5	2	1	1	2	2	1	Infection/Wound disruption	2	matched (3)	1	14	2
0	Zambezi	0	11	2	Moderate	0	Infection/Wound disruption	2	11	1	3	0	3	3	1	Infection/Wound disruption	2	matched (3)	1	14	3
0	Zambezi	0	14	2	Moderate	0	Infection/Wound disruption	2	14	2	3	1	3	3	1	Infection/Wound disruption	2	matched (3)	1	14	3
1	Zambezi	0	2	0	Moderate	0	Bleeding/Swelling/Haematoma	1	2	2	4	1	1	1	1	Swelling/Haematoma	0	matched (3)	0	52	1
0	Zambezi	0	4	1	Moderate	0	Infection/Wound disruption	2	4	1	4	2	2	2	1	Infection/Wound disruption	2	matched (3)	1	14	2
1	Zambezi	0	7	1	Moderate	0	Infection/Wound disruption	2	7	4	2	1	2	2	2	Infection/Wound disruption	2	matched (3)	1	3	2
0	Zambezi	0	9	2	Moderate	0	Infection/Wound disruption	2	9	2	3	0	3	3	1	Infection/Wound disruption	2	matched (3)	1	14	3
0	Zambezi	0	12	2	Moderate	0	Infection/Wound disruption	2	12	2	3	0	3	3	1	Infection/Wound disruption	2	matched (3)	1	14	3
0	Zambezi	0	7	1	Moderate	0	Infection/Wound disruption	2	7	3	3	2	2	2	1	Infection/Wound disruption	2	matched (3)	1	14	2
0	Zambezi	0	7	1	Moderate	0	Infection/Wound disruption	2	7	3	3	1	2	2	1	Infection/Wound disruption	2	matched (3)	1	14	2
0	Zambezi	0	9	2	Moderate	0	Infection/Wound disruption	2	9	2	3	0	3	3	1	Infection/Wound disruption	2	matched (3)	1	14	3
0	Zambezi	0	8	2	Moderate	0	Infection/Wound disruption	2	8	3	3	0	3	3	1	Infection/Wound disruption	2	matched (3)	1	14	2
0	Zambezi	0	7	1	Moderate	0	Infection/Wound disruption	2	7	3	4	0	2	2	1	Infection/Wound disruption	2	matched (3)	1	14	2
0	Zambezi	0	11	2	Moderate	0	Infection/Wound disruption	2	11	2	3	1	3	3	1	Infection/Wound disruption	2	matched (3)	1	14	3
0	Zambezi	0	7	1	Severe	1	Infection/Wound disruption	2	7	3	4	2	2	2	1	Infection/Wound disruption	2	matched (3)	1	14	2
0	Zambezi	0	10	2	Severe	1	Infection/Wound disruption	2	10	4	3	1	3	3	2	Infection/Wound disruption	2	matched (3)	1	14	3
0	Zambezi	0	11	2	Severe	1	Infection/Wound disruption	2	11	1	4	2	3	3	1	Infection/Wound disruption	2	matched (3)	1	14	3
0	Zambezi	0	8	2	Moderate	0	Infection/Wound disruption	2	8	3	1	2	3	3	1	Infection/Wound disruption	2	matched (3)	1	14	2
0	Zambezi	0	11	2	Moderate	0	Infection/Wound disruption	2	11	2	3	1	3	3	1	Infection/Wound disruption	2	matched (3)	1	14	3
1	Zambezi	0	7	1	Moderate	0	Infection/Wound disruption	2	7	1	3	2	2	2	1	Infection/Wound disruption	2	matched (3)	1	3	2
0	Zambezi	0	16	2	Moderate	0	Infection/Wound disruption	2	16	5	3	1	4	3	2	Infection/Wound disruption	2	matched (3)	1	14	4
0	Zambezi	0	7	1	Moderate	0	Infection/Wound disruption	2	7	3	3	1	2	2	1	Infection/Wound disruption	2	matched (3)	1	14	2
0	Zambezi	0	7	1	Moderate	0	Infection/Wound disruption	2	7	2	3	2	2	2	1	Infection/Wound disruption	2	matched (3)	1	14	2
1	Zambezi	0	10	2	Moderate	0	Infection/Wound disruption	2	10	2	3	1	3	3	1	Infection/Wound disruption	2	matched (3)	1	51	3
0	Zambezi	0	4	1	Moderate	0	Infection/Wound disruption	2	4	4	4	2	2	2	2	Infection/Wound disruption	2	matched (3)	1	14	2
0	Zambezi	0	7	1	Moderate	0	Infection/Wound disruption	2	7	3	3	1	2	2	1	Infection/Wound disruption	2	matched (3)	1	14	2
0	Zambezi	0	10	2	Moderate	0	Infection/Wound disruption	2	10	0	3	0	3	3	0	Infection/Wound disruption	2	matched (3)	1	14	3
0	Zambezi	0	7	1	Moderate	0	Infection/Wound disruption	2	7	0	2	0	2	2	0	Infection/Wound disruption	2	matched (3)	1	14	2
0	Zambezi	0	8	2	Moderate	0	Infection/Wound disruption	2	8	4	4	2	3	3	2	Infection/Wound disruption	2	matched (3)	1	14	2
0	Zambezi	0	7	1	Moderate	0	Infection/Wound disruption	2	7	3	2	2	2	2	1	Infection/Wound disruption	2	matched (3)	1	14	2
1	Zambezi	0	7	1	Moderate	0	Infection/Wound disruption	2	7	3	3	1	2	2	1	Infection/Wound disruption	2	matched (3)	1	52	2
0	Zambezi	0	12	2	Moderate	0	Infection/Wound disruption	2	12	3	3	1	3	3	1	Infection/Wound disruption	2	matched (3)	1	14	3
0	Zambezi	0	12	2	Moderate	0	Infection/Wound disruption	2	12	3	3	2	3	3	1	Infection/Wound disruption	2	matched (3)	1	14	3
0	Zambezi	0	12	2	Moderate	0	Infection/Wound disruption	2	12	1	3	2	3	3	1	Infection/Wound disruption	2	matched (3)	1	14	3
0	Zambezi	0	3	1	Severe	1	Bleeding/Swelling/Haematoma	1	3	2	2	1	2	2	1	Swelling/Haematoma	0	matched (3)	0	14	2
1	Zambezi	0	14	2	Moderate	0	Infection/Wound disruption	2	14	6	2	1	3	3	2	Infection/Wound disruption	2	matched (3)	1	3	3
0	Zambezi	0	7	1	Moderate	0	Infection/Wound disruption	2	7	4	3	1	2	2	2	Infection/Wound disruption	2	matched (3)	1	14	2
0	Zambezi	0	7	1	Moderate	0	Infection/Wound disruption	2	7	2	3	0	2	2	1	Infection/Wound disruption	2	matched (3)	1	14	2
0	Zambezi	0	7	1	Moderate	0	Infection/Wound disruption	2	7	3	3	0	2	2	1	Infection/Wound disruption	2	matched (3)	1	14	2
0	Zambezi	0	15	2	Moderate	0	Infection/Wound disruption	2	15	5	3	2	4	3	2	Infection/Wound disruption	2	matched (3)	1	14	4
0	Zambezi	0	9	2	Moderate	0	Infection/Wound disruption	2	9	2	3	2	3	3	1	Infection/Wound disruption	2	matched (3)	1	14	3
0	Zambezi	0	7	1	Moderate	0	Infection/Wound disruption	2	7	3	4	1	2	2	1	Infection/Wound disruption	2	matched (3)	1	14	2
0	Zambezi	0	7	1	Moderate	0	Infection/Wound disruption	2	7	4	4	2	2	2	2	Infection/Wound disruption	2	matched (3)	1	14	2
0	Zambezi	0	7	1	Moderate	0	Infection/Wound disruption	2	7	2	1	1	2	2	1	Infection/Wound disruption	2	matched (3)	1	14	2
0	Zambezi	0	7	1	Moderate	0	Infection/Wound disruption	2	7	2	4	2	2	2	1	Infection/Wound disruption	2	matched (3)	1	14	2
0	Zambezi	0	9	2	Moderate	0	Infection/Wound disruption	2	9	1	3	2	3	3	1	Infection/Wound disruption	2	matched (3)	1	14	3
1	Zambezi	0	14	2	Moderate	0	Infection/Wound disruption	2	14	6	1	1	3	3	2	Infection/Wound disruption	2	matched (3)	1	3	3
0	Zambezi	0	8	2	Moderate	0	Infection/Wound disruption	2	8	0	2	1	3	3	0	Infection/Wound disruption	2	matched (3)	1	14	2
0	Zambezi	0	7	1	Moderate	0	Infection/Wound disruption	2	7	2	3	0	2	2	1	Infection/Wound disruption	2	matched (3)	1	14	2
1	Zambezi	0	0	0	Severe	1	Bleeding/Swelling/Haematoma	1	0	0	3	2	1	1	0	Swelling/Haematoma	0	matched (3)	0	11	1
0	Zambezi	0	14	2	Moderate	0	Infection/Wound disruption	2	14	4	3	2	3	3	2	Infection/Wound disruption	2	matched (3)	1	14	3
0	Zambezi	0	7	1	Moderate	0	Infection/Wound disruption	2	7	3	2	1	2	2	1	Infection/Wound disruption	2	matched (3)	1	14	2
0	Zambezi	0	14	2	Moderate	0	Infection/Wound disruption	2	14	3	4	1	3	3	1	Infection/Wound disruption	2	matched (3)	1	14	3
0	Zambezi	0	8	2	Moderate	0	Infection/Wound disruption	2	8	4	4	1	3	3	2	Infection/Wound disruption	2	matched (3)	1	14	2
0	Zambezi	0	1	0	Moderate	0	Bleeding/Swelling/Haematoma	1	1	1	3	1	1	1	1	Swelling/Haematoma	0	matched (3)	0	14	1
0	Zambezi	0	7	1	Moderate	0	Infection/Wound disruption	2	7	2	4	2	2	2	1	Infection/Wound disruption	2	matched (3)	1	14	2
1	Zambezi	0	7	1	Moderate	0	Bleeding/Swelling/Haematoma	1	7	7	2	1	2	2	2	Swelling/Haematoma	0	matched (3)	0	3	2
0	Zambezi	0	7	1	Moderate	0	Infection/Wound disruption	2	7	3	2	0	2	2	1	Infection/Wound disruption	2	matched (3)	1	14	2
1	Zambezi	0	14	2	Moderate	0	Infection/Wound disruption	2	14	8	2	1	3	3	2	Infection/Wound disruption	2	matched (3)	1	3	3
0	Zambezi	0	6	1	Moderate	0	Infection/Wound disruption	2	6	3	3	1	2	2	1	Infection/Wound disruption	2	matched (3)	1	14	2
0	Zambezi	0	16	2	Moderate	0	Infection/Wound disruption	2	16	7	3	1	4	3	2	Infection/Wound disruption	2	matched (3)	1	14	4
0	Zambezi	0	7	1	Moderate	0	Infection/Wound disruption	2	7	2	4	2	2	2	1	Infection/Wound disruption	2	matched (3)	1	14	2
0	Zambezi	0	7	1	Moderate	0	Infection/Wound disruption	2	7	3	1	0	2	2	1	Infection/Wound disruption	2	matched (3)	1	14	2
0	Zambezi	0	7	1	Moderate	0	Infection/Wound disruption	2	7	2	3	1	2	2	1	Infection/Wound disruption	2	matched (3)	1	14	2
0	Zambezi	0	7	1	Moderate	0	Infection/Wound disruption	2	7	2	3	0	2	2	1	Infection/Wound disruption	2	matched (3)	1	14	2
0	Zambezi	0	7	1	Moderate	0	Infection/Wound disruption	2	7	2	3	0	2	2	1	Infection/Wound disruption	2	matched (3)	1	14	2
0	Zambezi	0	14	2	Moderate	0	Infection/Wound disruption	2	14	5	3	2	3	3	2	Infection/Wound disruption	2	matched (3)	1	14	3
1	Zambezi	0	7	1	Severe	1	Bleeding/Swelling/Haematoma	1	7	4	2	1	2	2	2	Swelling/Haematoma	0	matched (3)	0	50	2
0	Zambezi	0	22	2	Moderate	0	Infection/Wound disruption	2	22	4	3	2	4	3	2	Infection/Wound disruption	2	matched (3)	1	14	4
0	Zambezi	0	7	1	Moderate	0	Infection/Wound disruption	2	7	3	3	0	2	2	1	Infection/Wound disruption	2	matched (3)	1	14	2
1	Zambezi	0	6	1	Severe	1	Bleeding/Swelling/Haematoma	1	6	2	3	1	2	2	1	Swelling/Haematoma	0	matched (3)	0	16	2
0	Zambezi	0	2	0	Moderate	0	Bleeding/Swelling/Haematoma	1	2	1	1	1	1	1	1	Swelling/Haematoma	0	matched (3)	0	14	1
0	Zambezi	0	19	2	Moderate	0	Infection/Wound disruption	2	19	6	4	2	4	3	2	Infection/Wound disruption	2	matched (3)	1	14	4
1	Zambezi	0	7	1	Severe	1	Infection/Wound disruption	2	7	3	2	2	2	2	1	Infection/Wound disruption	2	matched (3)	1	50	2
0	Zambezi	0	6	1	Moderate	0	Infection/Wound disruption	2	6	2	4	1	2	2	1	Infection/Wound disruption	2	matched (3)	1	14	2
0	Zambezi	0	7	1	Moderate	0	Infection/Wound disruption	2	7	3	3	0	2	2	1	Infection/Wound disruption	2	matched (3)	1	14	2
0	Zambezi	0	7	1	Moderate	0	Bleeding/Swelling/Haematoma	1	7	3	3	1	2	2	1	Swelling/Haematoma	0	matched (3)	0	14	2
0	Zambezi	0	9	2	Moderate	0	Infection/Wound disruption	2	9	3	3	2	3	3	1	Infection/Wound disruption	2	matched (3)	1	14	3
1	Zambezi	0	14	2	Moderate	0	Infection/Wound disruption	2	14	7	2	1	3	3	2	Infection/Wound disruption	2	matched (3)	1	3	3
0	Zambezi	0	8	2	Moderate	0	Bleeding/Swelling/Haematoma	1	8	2	4	2	3	3	1	Swelling/Haematoma	0	matched (3)	0	14	2
1	Zambezi	0	9	2	Moderate	0	Infection/Wound disruption	2	9	1	4	2	3	3	1	Infection/Wound disruption	2	matched (3)	1	12	3
0	Zambezi	0	9	2	Moderate	0	Infection/Wound disruption	2	9	2	2	2	3	3	1	Infection/Wound disruption	2	matched (3)	1	14	3
0	Zambezi	0	6	1	Moderate	0	Infection/Wound disruption	2	6	2	1	1	2	2	1	Infection/Wound disruption	2	matched (3)	1	14	2
0	Zambezi	0	15	2	Moderate	0	Infection/Wound disruption	2	15	5	4	1	4	3	2	Infection/Wound disruption	2	matched (3)	1	14	4
0	Zambezi	0	3	1	Severe	1	Bleeding/Swelling/Haematoma	1	3	2	4	1	2	2	1	Swelling/Haematoma	0	matched (3)	0	14	2
1	Zambezi	0	7	1	Moderate	0	Infection/Wound disruption	2	7	2	1	1	2	2	1	Infection/Wound disruption	2	matched (3)	1	18	2
0	Zambezi	0	6	1	Moderate	0	Infection/Wound disruption	2	6	1	2	2	2	2	1	Infection/Wound disruption	2	matched (3)	1	14	2
0	Zambezi	0	8	2	Moderate	0	Infection/Wound disruption	2	8	3	4	0	3	3	1	Infection/Wound disruption	2	matched (3)	1	14	2
0	Zambezi	0	8	2	Moderate	0	Infection/Wound disruption	2	8	4	4	0	3	3	2	Infection/Wound disruption	2	matched (3)	1	14	2
0	Zambezi	0	10	2	Moderate	0	Infection/Wound disruption	2	10	1	3	2	3	3	1	Infection/Wound disruption	2	matched (3)	1	14	3
0	Zambezi	0	10	2	Moderate	0	Infection/Wound disruption	2	10	2	3	2	3	3	1	Infection/Wound disruption	2	matched (3)	1	14	3
1	Zambezi	0	12	2	Moderate	0	Infection/Wound disruption	2	12	3	2	1	3	3	1	Infection/Wound disruption	2	matched (3)	1	52	3
0	Zambezi	0	13	2	Moderate	0	Infection/Wound disruption	2	13	5	3	1	3	3	2	Infection/Wound disruption	2	matched (3)	1	14	3
1	Zambezi	0	6	1	Moderate	0	Infection/Wound disruption	2	6	3	4	2	2	2	1	Infection/Wound disruption	2	matched (3)	1	52	2
1	Zambezi	0	2	0	Moderate	0	Bleeding/Swelling/Haematoma	1	2	1	1	2	1	1	1	Swelling/Haematoma	0	matched (3)	0	13	1
0	Zambezi	0	6	1	Moderate	0	Infection/Wound disruption	2	6	2	3	2	2	2	1	Infection/Wound disruption	2	matched (3)	1	14	2
0	Zambezi	0	14	2	Moderate	0	Infection/Wound disruption	2	14	4	3	0	3	3	2	Infection/Wound disruption	2	matched (3)	1	14	3
0	Zambezi	0	3	1	Severe	1	Infection/Wound disruption	2	3	0	3	2	2	2	0	Infection/Wound disruption	2	matched (3)	1	14	2
0	Zambezi	0	18	2	Moderate	0	Infection/Wound disruption	2	18	3	3	2	4	3	1	Infection/Wound disruption	2	matched (3)	1	14	4
0	Zambezi	0	13	2	Severe	1	Infection/Wound disruption	2	13	7	3	2	3	3	2	Infection/Wound disruption	2	matched (3)	1	14	3
0	Zambezi	0	6	1	Moderate	0	Infection/Wound disruption	2	6	2	2	1	2	2	1	Infection/Wound disruption	2	matched (3)	1	14	2
0	Zambezi	0	9	2	Moderate	0	Infection/Wound disruption	2	9	1	4	1	3	3	1	Infection/Wound disruption	2	matched (3)	1	14	3
0	Zambezi	0	7	1	Moderate	0	Infection/Wound disruption	2	7	1	3	1	2	2	1	Infection/Wound disruption	2	matched (3)	1	14	2
1	Zambezi	0	7	1	Moderate	0	Infection/Wound disruption	2	7	4	2	1	2	2	2	Infection/Wound disruption	2	matched (3)	1	51	2
0	Zambezi	0	7	1	Moderate	0	Infection/Wound disruption	2	7	2	4	1	2	2	1	Infection/Wound disruption	2	matched (3)	1	14	2
0	Zambezi	0	24	2	Moderate	0	Infection/Wound disruption	2	24	3	4	1	4	3	1	Infection/Wound disruption	2	matched (3)	1	14	4
0	Zambezi	0	15	2	Moderate	0	Infection/Wound disruption	2	15	5	4	2	4	3	2	Infection/Wound disruption	2	matched (3)	1	14	4
0	Zambezi	0	8	2	Moderate	0	Infection/Wound disruption	2	8	1	4	2	3	3	1	Infection/Wound disruption	2	matched (3)	1	14	2
0	Zambezi	0	8	2	Moderate	0	Infection/Wound disruption	2	8	4	4	1	3	3	2	Infection/Wound disruption	2	matched (3)	1	14	2
1	Zambezi	0	7	1	Moderate	0	Infection/Wound disruption	2	7	3	4	1	2	2	1	Infection/Wound disruption	2	matched (3)	1	51	2
1	Zambezi	0	7	1	Moderate	0	Infection/Wound disruption	2	7	1	4	1	2	2	1	Infection/Wound disruption	2	matched (3)	1	4	2
1	Zambezi	0	8	2	Moderate	0	Infection/Wound disruption	2	8	3	3	1	3	3	1	Infection/Wound disruption	2	matched (3)	1	51	2
1	Zambezi	0	8	2	Moderate	0	Bleeding/Swelling/Haematoma	1	8	1	4	1	3	3	1	Swelling/Haematoma	0	matched (3)	0	51	2
0	Zambezi	0	8	2	Moderate	0	Infection/Wound disruption	2	8	3	2	2	3	3	1	Infection/Wound disruption	2	matched (3)	1	14	2
1	Zambezi	0	14	2	Moderate	0	Infection/Wound disruption	2	14	6	2	2	3	3	2	Infection/Wound disruption	2	matched (3)	1	21	3
0	Zambezi	0	7	1	Severe	1	Infection/Wound disruption	2	7	2	2	1	2	2	1	Infection/Wound disruption	2	matched (3)	1	14	2
0	Zambezi	0	15	2	Moderate	0	Infection/Wound disruption	2	15	4	2	2	4	3	2	Infection/Wound disruption	2	matched (3)	1	14	4
0	Zambezi	0	7	1	Moderate	0	Infection/Wound disruption	2	7	3	3	1	2	2	1	Infection/Wound disruption	2	matched (3)	1	14	2
0	Zambezi	0	12	2	Moderate	0	Infection/Wound disruption	2	12	6	2	2	3	3	2	Infection/Wound disruption	2	matched (3)	1	14	3
0	Zambezi	0	7	1	Moderate	0	Infection/Wound disruption	2	7	2	4	0	2	2	1	Infection/Wound disruption	2	matched (3)	1	14	2
0	Zambezi	0	7	1	Moderate	0	Infection/Wound disruption	2	7	1	3	2	2	2	1	Infection/Wound disruption	2	matched (3)	1	14	2
0	Zambezi	0	14	2	Moderate	0	Infection/Wound disruption	2	14	1	4	2	3	3	1	Infection/Wound disruption	2	matched (3)	1	14	3
0	Zambezi	0	7	1	Moderate	0	Infection/Wound disruption	2	7	3	3	2	2	2	1	Infection/Wound disruption	2	matched (3)	1	14	2
0	Zambezi	0	7	1	Moderate	0	Infection/Wound disruption	2	7	3	3	1	2	2	1	Infection/Wound disruption	2	matched (3)	1	14	2
0	Zambezi	0	14	2	Moderate	0	Infection/Wound disruption	2	14	0	3	1	3	3	0	Infection/Wound disruption	2	matched (3)	1	14	3
1	Zambezi	0	7	1	Moderate	0	Infection/Wound disruption	2	7	3	4	1	2	2	1	Infection/Wound disruption	2	matched (3)	1	4	2
0	Zambezi	0	13	2	Moderate	0	Infection/Wound disruption	2	13	5	3	1	3	3	2	Infection/Wound disruption	2	matched (3)	1	14	3
0	Zambezi	0	13	2	Moderate	0	Infection/Wound disruption	2	13	5	2	2	3	3	2	Infection/Wound disruption	2	matched (3)	1	14	3
0	Zambezi	0	7	1	Moderate	0	Infection/Wound disruption	2	7	2	4	1	2	2	1	Infection/Wound disruption	2	matched (3)	1	14	2
0	Zambezi	0	7	1	Moderate	0	Infection/Wound disruption	2	7	2	4	0	2	2	1	Infection/Wound disruption	2	matched (3)	1	14	2
0	Zambezi	0	7	1	Moderate	0	Infection/Wound disruption	2	7	2	4	2	2	2	1	Infection/Wound disruption	2	matched (3)	1	14	2
0	Zambezi	0	7	1	Moderate	0	Infection/Wound disruption	2	7	3	2	1	2	2	1	Infection/Wound disruption	2	matched (3)	1	14	2
0	Zambezi	0	7	1	Moderate	0	Infection/Wound disruption	2	7	3	4	2	2	2	1	Infection/Wound disruption	2	matched (3)	1	14	2
0	Zambezi	0	7	1	Moderate	0	Infection/Wound disruption	2	7	3	4	2	2	2	1	Infection/Wound disruption	2	matched (3)	1	14	2
0	Zambezi	0	7	1	Moderate	0	Infection/Wound disruption	2	7	3	3	1	2	2	1	Infection/Wound disruption	2	matched (3)	1	14	2
0	Zambezi	0	9	2	Moderate	0	Infection/Wound disruption	2	9	0	3	2	3	3	0	Infection/Wound disruption	2	matched (3)	1	14	3
0	Zambezi	0	8	2	Moderate	0	Infection/Wound disruption	2	8	1	4	1	3	3	1	Infection/Wound disruption	2	matched (3)	1	14	2
0	Zambezi	0	8	2	Severe	1	Infection/Wound disruption	2	8	4	3	2	3	3	2	Infection/Wound disruption	2	matched (3)	1	14	2
0	Zambezi	0	17	2	Moderate	0	Infection/Wound disruption	2	17	4	3	1	4	3	2	Infection/Wound disruption	2	matched (3)	1	14	4
0	Zambezi	0	10	2	Moderate	0	Infection/Wound disruption	2	10	5	4	2	3	3	2	Infection/Wound disruption	2	matched (3)	1	14	3
0	Zambezi	0	6	1	Moderate	0	Infection/Wound disruption	2	6	2	3	0	2	2	1	Infection/Wound disruption	2	matched (3)	1	14	2
0	Zambezi	0	9	2	Severe	1	Infection/Wound disruption	2	9	5	4	1	3	3	2	Infection/Wound disruption	2	matched (3)	1	14	3
0	Zambezi	0	11	2	Moderate	0	Infection/Wound disruption	2	11	3	3	1	3	3	1	Infection/Wound disruption	2	matched (3)	1	14	3
1	Zambezi	0	23	2	Moderate	0	Infection/Wound disruption	2	23	12	3	1	4	3	2	Infection/Wound disruption	2	matched (3)	1	51	4
0	Zambezi	0	7	1	Moderate	0	Infection/Wound disruption	2	7	4	4	0	2	2	2	Infection/Wound disruption	2	matched (3)	1	14	2
0	Zambezi	0	13	2	Moderate	0	Infection/Wound disruption	2	13	2	2	2	3	3	1	Infection/Wound disruption	2	matched (3)	1	14	3
0	Zambezi	0	8	2	Moderate	0	Infection/Wound disruption	2	8	3	4	1	3	3	1	Infection/Wound disruption	2	matched (3)	1	14	2
0	Zambezi	0	9	2	Moderate	0	Infection/Wound disruption	2	9	1	3	2	3	3	1	Infection/Wound disruption	2	matched (3)	1	14	3
0	Zambezi	0	7	1	Moderate	0	Infection/Wound disruption	2	7	3	3	0	2	2	1	Infection/Wound disruption	2	matched (3)	1	14	2
0	Zambezi	0	8	2	Moderate	0	Infection/Wound disruption	2	8	3	3	1	3	3	1	Infection/Wound disruption	2	matched (3)	1	14	2
1	Zambezi	0	7	1	Severe	1	Infection/Wound disruption	2	7	3	2	1	2	2	1	Infection/Wound disruption	2	matched (3)	1	50	2
0	Zambezi	0	7	1	Moderate	0	Infection/Wound disruption	2	7	2	4	2	2	2	1	Infection/Wound disruption	2	matched (3)	1	14	2
0	Zambezi	0	10	2	Moderate	0	Infection/Wound disruption	2	10	4	3	2	3	3	2	Infection/Wound disruption	2	matched (3)	1	14	3
1	Zambezi	0	8	2	Severe	1	Infection/Wound disruption	2	8	4	3	1	3	3	2	Infection/Wound disruption	2	matched (3)	1	51	2
0	Zambezi	0	7	1	Moderate	0	Bleeding/Swelling/Haematoma	1	7	0	4	2	2	2	0	Swelling/Haematoma	0	matched (3)	0	14	2
0	Zambezi	0	11	2	Moderate	0	Infection/Wound disruption	2	11	4	2	2	3	3	2	Infection/Wound disruption	2	matched (3)	1	14	3
0	Zambezi	0	2	0	Moderate	0	Infection/Wound disruption	2	2	0	4	2	1	1	0	Infection/Wound disruption	2	matched (3)	1	14	1
0	Zambezi	0	6	1	Severe	1	Bleeding/Swelling/Haematoma	1	6	2	3	1	2	2	1	Swelling/Haematoma	0	matched (3)	0	14	2
0	Zambezi	0	3	1	Moderate	0	Infection/Wound disruption	2	3	3	4	2	2	2	1	Infection/Wound disruption	2	matched (3)	1	14	2
1	Zambezi	0	4	1	Moderate	0	Infection/Wound disruption	2	4		3	1	2	2	2	Infection/Wound disruption	2	matched (3)	1	51	2
0	Zambezi	0	7	1	Moderate	0	Infection/Wound disruption	2	7	2	2	0	2	2	1	Infection/Wound disruption	2	matched (3)	1	14	2
1	Zambezi	0	8	2	Moderate	0	Infection/Wound disruption	2	8	2	4	2	3	3	1	Infection/Wound disruption	2	matched (3)	1	4	2
0	Zambezi	0	7	1	Moderate	0	Infection/Wound disruption	2	7	4	3	0	2	2	2	Infection/Wound disruption	2	matched (3)	1	14	2
0	Zambezi	0	7	1	Moderate	0	Infection/Wound disruption	2	7	0	2	0	2	2	0	Infection/Wound disruption	2	matched (3)	1	14	2
0	Zambezi	0	14	2	Severe	1	Infection/Wound disruption	2	14	6	3	1	3	3	2	Infection/Wound disruption	2	matched (3)	1	14	3
0	Zambezi	0	4	1	Severe	1	Infection/Wound disruption	2	4	1	2	2	2	2	1	Infection/Wound disruption	2	matched (3)	1	14	2
0	Zambezi	0	7	1	Moderate	0	Bleeding/Swelling/Haematoma	1	7	2	4	2	2	2	1	Swelling/Haematoma	0	matched (3)	0	14	2
0	Zambezi	0	14	2	Moderate	0	Infection/Wound disruption	2	14	5	3	2	3	3	2	Infection/Wound disruption	2	matched (3)	1	14	3
0	Zambezi	0	7	1	Moderate	0	Infection/Wound disruption	2	7	1	3	1	2	2	1	Infection/Wound disruption	2	matched (3)	1	14	2
0	Zambezi	0	7	1	Moderate	0	Infection/Wound disruption	2	7	4	3	2	2	2	2	Infection/Wound disruption	2	matched (3)	1	14	2
1	Zambezi	0	7	1	Moderate	0	Infection/Wound disruption	2	7	3	4	1	2	2	1	Infection/Wound disruption	2	matched (3)	1	3	2
1	Zambezi	0	9	2	Moderate	0	Infection/Wound disruption	2	9	3	3	1	3	3	1	Infection/Wound disruption	2	matched (3)	1	50	3
0	Zambezi	0	5	1	Moderate	0	Bleeding/Swelling/Haematoma	1	5	1	4	1	2	2	1	Swelling/Haematoma	0	matched (3)	0	14	2
0	Zambezi	0	12	2	Moderate	0	Infection/Wound disruption	2	12	2	1	2	3	3	1	Infection/Wound disruption	2	matched (3)	1	14	3
0	Zambezi	0	7	1	Moderate	0	Infection/Wound disruption	2	7	0	2	0	2	2	0	Infection/Wound disruption	2	matched (3)	1	14	2
0	Zambezi	0	12	2	Moderate	0	Infection/Wound disruption	2	12	5	3	2	3	3	2	Infection/Wound disruption	2	matched (3)	1	14	3
1	Zambezi	0	18	2	Severe	1	Bleeding/Swelling/Haematoma	1	18	8	3	1	4	3	2	Swelling/Haematoma	0	matched (3)	0	3	4
0	Zambezi	0	10	2	Moderate	0	Infection/Wound disruption	2	10	5	3	1	3	3	2	Infection/Wound disruption	2	matched (3)	1	14	3
0	Zambezi	0	15	2	Moderate	0	Infection/Wound disruption	2	15	4	4	1	4	3	2	Infection/Wound disruption	2	matched (3)	1	14	4
1	Zambezi	0	7	1	Moderate	0	Infection/Wound disruption	2	7	4	2	1	2	2	2	Infection/Wound disruption	2	matched (3)	1	3	2
0	Zambezi	0	7	1	Moderate	0	Infection/Wound disruption	2	7	2	2	0	2	2	1	Infection/Wound disruption	2	matched (3)	1	14	2
0	Zambezi	0	7	1	Moderate	0	Infection/Wound disruption	2	7	3	4	2	2	2	1	Infection/Wound disruption	2	matched (3)	1	14	2
1	Zambezi	0	7	1	Severe	1	Bleeding/Swelling/Haematoma	1	7	4	2	1	2	2	2	Swelling/Haematoma	0	matched (3)	0	50	2
0	Zambezi	0	13	2	Moderate	0	Infection/Wound disruption	2	13	2	3	1	3	3	1	Infection/Wound disruption	2	matched (3)	1	14	3
0	Zambezi	0	7	1	Moderate	0	Infection/Wound disruption	2	7	2	1	0	2	2	1	Infection/Wound disruption	2	matched (3)	1	14	2
0	Zambezi	0	7	1	Moderate	0	Infection/Wound disruption	2	7	3	4	2	2	2	1	Infection/Wound disruption	2	matched (3)	1	14	2
0	Zambezi	0	6	1	Moderate	0	Infection/Wound disruption	2	6	2	2	0	2	2	1	Infection/Wound disruption	2	matched (3)	1	14	2
0	Zambezi	0	31	2	Moderate	0	Infection/Wound disruption	2	31	12	4	0	4	3	2	Infection/Wound disruption	2	matched (3)	1	14	4
0	Zambezi	0	1	0	Severe	1	Bleeding/Swelling/Haematoma	1	1	0	3	1	1	1	0	Swelling/Haematoma	0	matched (3)	0	14	1
0	Zambezi	0	9	2	Severe	1	Bleeding/Swelling/Haematoma	1	9	1	4	2	3	3	1	Bleeding	1	matched (3)	0	14	3
0	Zambezi	0	7	1	Moderate	0	Infection/Wound disruption	2	7	4	1	0	2	2	2	Infection/Wound disruption	2	matched (3)	1	14	2
0	Zambezi	0	7	1	Severe	1	Infection/Wound disruption	2	7	2	4	2	2	2	1	Infection/Wound disruption	2	matched (3)	1	14	2
0	Zambezi	0	19	2	Moderate	0	Infection/Wound disruption	2	19	5	4	2	4	3	2	Infection/Wound disruption	2	matched (3)	1	14	4
1	Zambezi	0	7	1	Severe	1	Bleeding/Swelling/Haematoma	1	7	4	4	1	2	2	2	Swelling/Haematoma	0	matched (3)	0	4	2
1	Zambezi	0	21	2	Moderate	0	Infection/Wound disruption	2	21	8	3	2	4	3	2	Infection/Wound disruption	2	matched (3)	1	23	4
1	Zambezi	0	14	2	Moderate	0	Infection/Wound disruption	2	14	6	2	2	3	3	2	Infection/Wound disruption	2	matched (3)	1	3	3
0	Zambezi	0	7	1	Moderate	0	Infection/Wound disruption	2	7	2	4	2	2	2	1	Infection/Wound disruption	2	matched (3)	1	14	2
0	Zambezi	0	7	1	Moderate	0	Infection/Wound disruption	2	7	3	1	1	2	2	1	Infection/Wound disruption	2	matched (3)	1	14	2
0	Zambezi	0	4	1	Moderate	0	Infection/Wound disruption	2	4	0	2	2	2	2	0	Infection/Wound disruption	2	matched (3)	1	14	2
0	Zambezi	0	6	1	Moderate	0	Infection/Wound disruption	2	6	3	4	2	2	2	1	Infection/Wound disruption	2	matched (3)	1	14	2
0	Zambezi	0	6	1	Moderate	0	Bleeding/Swelling/Haematoma	1	6	3	1	1	2	2	1	Swelling/Haematoma	0	matched (3)	0	14	2
0	Zambezi	0	7	1	Moderate	0	Infection/Wound disruption	2	7	2	3	1	2	2	1	Infection/Wound disruption	2	matched (3)	1	14	2
0	Zambezi	0	13	2	Moderate	0	Infection/Wound disruption	2	13	3	4	2	3	3	1	Infection/Wound disruption	2	matched (3)	1	14	3
0	Zambezi	0	4	1	Severe	1	Bleeding/Swelling/Haematoma	1	4	1	3	1	2	2	1	Swelling/Haematoma	0	matched (3)	0	14	2
0	Zambezi	0	7	1	Moderate	0	Infection/Wound disruption	2	7	3	4	2	2	2	1	Infection/Wound disruption	2	matched (3)	1	14	2
0	Zambezi	0	7	1	Moderate	0	Bleeding/Swelling/Haematoma	1	7	13	4	2	2	2	2	Swelling/Haematoma	0	matched (3)	0	14	2
0	Zambezi	0	6	1	Moderate	0	Infection/Wound disruption	2	6	2	3	1	2	2	1	Infection/Wound disruption	2	matched (3)	1	14	2
0	Zambezi	0	7	1	Moderate	0	Infection/Wound disruption	2	7	2	3	2	2	2	1	Infection/Wound disruption	2	matched (3)	1	14	2
0	Zambezi	0	15	2	Moderate	0	Infection/Wound disruption	2	15	5	4	2	4	3	2	Infection/Wound disruption	2	matched (3)	1	14	4
1	Zambezi	0	14	2	Moderate	0	Infection/Wound disruption	2	14	7	2	1	3	3	2	Infection/Wound disruption	2	matched (3)	1	3	3
0	Zambezi	0	7	1	Moderate	0	Infection/Wound disruption	2	7	2	2	2	2	2	1	Infection/Wound disruption	2	matched (3)	1	14	2
0	Zambezi	0	7	1	Moderate	0	Bleeding/Swelling/Haematoma	1	7	1	4	2	2	2	1	Swelling/Haematoma	0	matched (3)	0	14	2
0	Zambezi	0	5	1	Severe	1	Bleeding/Swelling/Haematoma	1	5	2	3	1	2	2	1	Bleeding	1	matched (3)	0	14	2
0	Zambezi	0	7	1	Moderate	0	Infection/Wound disruption	2	7	2	3	1	2	2	1	Infection/Wound disruption	2	matched (3)	1	14	2
1	Zambezi	0	10	2	Moderate	0	Infection/Wound disruption	2	10	4	2	2	3	3	2	Infection/Wound disruption	2	matched (3)	1	51	3
0	Oshana	1	12	2	Moderate	0	Infection/Wound disruption	2	12	2	3	2	3	3	1	Infection/Wound disruption	2	matched (3)	1	10	3
0	Oshana	1	7	1	Severe	1	Infection/Wound disruption	2	7	2	2	0	2	2	1	Infection/Wound disruption	2	matched (3)	1	10	2
1	Oshana	1	5	1	Moderate	0	Infection/Wound disruption	2	5	2	3	1	2	2	1	Infection/Wound disruption	2	matched (3)	1	54	2
0	Oshana	1	4	1	Moderate	0	Infection/Wound disruption	2	4	0	4	2	2	2	0	Infection/Wound disruption	2	matched (3)	1	10	2
1	Oshana	1	2	0	Moderate	0	Infection/Wound disruption	2	2	0	1	1	1	1	0	Infection/Wound disruption	2	matched (3)	1	46	1
1	Oshana	1	7	1	Moderate	0	Bleeding/Swelling/Haematoma	1	7	2	4	1	2	2	1	Swelling/Haematoma	0	matched (3)	0	35	2
0	Oshana	1	7	1	Moderate	0	Infection/Wound disruption	2	7	0	4	1	2	2	0	Infection/Wound disruption	2	matched (3)	1	10	2
1	Oshana	1	7	1	Moderate	0	Bleeding/Swelling/Haematoma	1	7	0	3	1	2	2	0	Swelling/Haematoma	0	matched (3)	0	54	2
0	Oshana	1	12	2	Moderate	0	Bleeding/Swelling/Haematoma	1	12	3	3	2	3	3	1	Swelling/Haematoma	0	matched (3)	0	10	3
1	Oshana	1	7	1	Severe	1	Infection/Wound disruption	2	7	0	3	2	2	2	0	Infection/Wound disruption	2	matched (3)	1	54	2
1	Oshana	1	5	1	Moderate	0	Infection/Wound disruption	2	5	0	4	2	2	2	0	Infection/Wound disruption	2	matched (3)	1	40	2
0	Oshana	1	2	0	Severe	1	Bleeding/Swelling/Haematoma	1	2	1	4	2	1	1	1	Swelling/Haematoma	0	matched (3)	0	10	1
1	Oshana	1	3	1	Moderate	0	Infection/Wound disruption	2	3	0	3	2	2	2	0	Infection/Wound disruption	2	matched (3)	1	28	2
0	Oshana	1	4	1	Moderate	0	Infection/Wound disruption	2	4	1	4	2	2	2	1	Infection/Wound disruption	2	matched (3)	1	10	2
0	Oshana	1	15	2	Moderate	0	Infection/Wound disruption	2	15	4	3	0	4	3	2	Infection/Wound disruption	2	matched (3)	1	10	4
0	Oshana	1	7	1	Moderate	0	Infection/Wound disruption	2	7	1	3	1	2	2	1	Infection/Wound disruption	2	matched (3)	1	10	2
0	Oshana	1	8	2	Moderate	0	Infection/Wound disruption	2	8	0	2	1	3	3	0	Infection/Wound disruption	2	matched (3)	1	10	2
1	Oshana	1	10	2	Moderate	0	Infection/Wound disruption	2	10	1	4	2	3	3	1	Infection/Wound disruption	2	matched (3)	1	6	3
0	Oshana	1	7	1	Severe	1	Infection/Wound disruption	2	7	3	3	1	2	2	1	Infection/Wound disruption	2	matched (3)	1	10	2
0	Oshana	1	3	1	Moderate	0	Bleeding/Swelling/Haematoma	1	3	1	3	2	2	2	1	Bleeding	1	matched (3)	0	10	2
0	Oshana	1	10	2	Moderate	0	Infection/Wound disruption	2	10	4	4	2	3	3	2	Infection/Wound disruption	2	matched (3)	1	10	3
1	Oshana	1	7	1	Severe	1	Bleeding/Swelling/Haematoma	1	7	2	3	1	2	2	1	Swelling/Haematoma	0	matched (3)	0	22	2
1	Oshana	1	11	2	Severe	1	Infection/Wound disruption	2	11	4	4	2	3	3	2	Infection/Wound disruption	2	matched (3)	1	6	3
0	Oshana	1	19	2	Moderate	0	Infection/Wound disruption	2	19	1	2	2	4	3	1	Infection/Wound disruption	2	matched (3)	1	10	4
1	Oshana	1	7	1	Severe	1	Bleeding/Swelling/Haematoma	1	7	0	3	1	2	2	0	Swelling/Haematoma	0	matched (3)	0	40	2
0	Oshana	1	7	1	Moderate	0	Infection/Wound disruption	2	7	2	3	2	2	2	1	Infection/Wound disruption	2	matched (3)	1	10	2
0	Oshana	1	16	2	Severe	1	Infection/Wound disruption	2	16	4	4	2	4	3	2	Infection/Wound disruption	2	matched (3)	1	10	4
1	Oshana	1	12	2	Moderate	0	Infection/Wound disruption	2	12	1	3	1	3	3	1	Infection/Wound disruption	2	matched (3)	1	40	3
0	Oshana	1	7	1	Moderate	0	Infection/Wound disruption	2	7	0	3	1	2	2	0	Infection/Wound disruption	2	matched (3)	1	10	2
0	Oshana	1	5	1	Moderate	0	Infection/Wound disruption	2	5	1	3	1	2	2	1	Infection/Wound disruption	2	matched (3)	1	10	2
1	Oshana	1	7	1	Moderate	0	Infection/Wound disruption	2	7	2	3	2	2	2	1	Infection/Wound disruption	2	matched (3)	1	26	2
0	Oshana	1	5	1	severe	1	Bleeding/Swelling/Haematoma	1	5	1	4	2	2	2	1	Bleeding	1	matched (3)	0	10	2
0	Oshana	1	9	2	Moderate	0	Infection/Wound disruption	2	9	2	4	2	3	3	1	Infection/Wound disruption	2	matched (3)	1	10	3
1	Oshana	1	6	1	Severe	1	Infection/Wound disruption	2	6		4	1	2	2	2	Infection/Wound disruption	2	matched (3)	1	1	2
0	Oshana	1	7	1	Moderate	0	Infection/Wound disruption	2	7	1	4	2	2	2	1	Infection/Wound disruption	2	matched (3)	1	10	2
1	Oshana	1	7	1	Moderate	0	Infection/Wound disruption	2	7	0	1	1	2	2	0	Infection/Wound disruption	2	matched (3)	1	43	2
0	Oshana	1	8	2	Moderate	0	Infection/Wound disruption	2	8	1	3	1	3	3	1	Infection/Wound disruption	2	matched (3)	1	10	2
0	Oshana	1	7	1	Moderate	0	Infection/Wound disruption	2	7	2	3	1	2	2	1	Infection/Wound disruption	2	matched (3)	1	10	2
1	Oshana	1	8	2	Moderate	0	Infection/Wound disruption	2	8	1	3	2	3	3	1	Infection/Wound disruption	2	matched (3)	1	42	2
0	Oshana	1	6	1	Moderate	0	Infection/Wound disruption	2	6	2	3	0	2	2	1	Infection/Wound disruption	2	matched (3)	1	10	2
1	Oshana	1	17	2	Moderate	0	Infection/Wound disruption	2	17	3	4	1	4	3	1	Infection/Wound disruption	2	matched (3)	1	33	4
0	Oshana	1	2	0	Moderate	0	Infection/Wound disruption	2	2	0	1	1	1	1	0	Infection/Wound disruption	2	matched (3)	1	10	1
0	Oshana	1	9	2	Moderate	0	Infection/Wound disruption	2	9	0	2	2	3	3	0	Infection/Wound disruption	2	matched (3)	1	10	3
1	Oshana	1	9	2	Moderate	0	Infection/Wound disruption	2	9	3	2	2	3	3	1	Infection/Wound disruption	2	matched (3)	1	40	3
1	Oshana	1	10	2	Severe	1	Bleeding/Swelling/Haematoma	1	10	0	2	2	3	3	0	Swelling/Haematoma	0	matched (3)	0	39	3
1	Oshana	1	9	2	Moderate	0	Infection/Wound disruption	2	9	2	3	2	3	3	1	Infection/Wound disruption	2	matched (3)	1	40	3
0	Oshana	1	7	1	Moderate	0	Infection/Wound disruption	2	7	1	3	1	2	2	1	Infection/Wound disruption	2	matched (3)	1	10	2
0	Oshana	1	2	0	Moderate	0	Bleeding/Swelling/Haematoma	1	2	1	4	2	1	1	1	Swelling/Haematoma	0	matched (3)	0	10	1
0	Oshana	1	2	0	Severe	1	Bleeding/Swelling/Haematoma	1	2	0	2	2	1	1	0	Swelling/Haematoma	0	matched (3)	0	10	1
1	Oshana	1	15	2	Moderate	0	Infection/Wound disruption	2	15	3	3	2	4	3	1	Infection/Wound disruption	2	matched (3)	1	40	4
0	Oshana	1	6	1	Moderate	0	Infection/Wound disruption	2	6	1	3	0	2	2	1	Infection/Wound disruption	2	matched (3)	1	10	2
0	Oshana	1	8	2	Severe	1	Infection/Wound disruption	2	8	1	3	2	3	3	1	Infection/Wound disruption	2	matched (3)	1	10	2
1	Oshana	1	7	1	Moderate	0	Infection/Wound disruption	2	7	3	3	0	2	2	1	Infection/Wound disruption	2	matched (3)	1	44	2
1	Oshana	1	7	1	Moderate	0	Infection/Wound disruption	2	7	0	1	2	2	2	0	Infection/Wound disruption	2	matched (3)	1	40	2
0	Oshana	1	10	2	Moderate	0	Infection/Wound disruption	2	10	0	3	2	3	3	0	Infection/Wound disruption	2	matched (3)	1	10	3
0	Oshana	1	8	2	Moderate	0	Infection/Wound disruption	2	8	2	3	2	3	3	1	Infection/Wound disruption	2	matched (3)	1	10	2
1	Oshana	1	16	2	Moderate	0	Infection/Wound disruption	2	16	10	4	2	4	3	2	Infection/Wound disruption	2	matched (3)	1	29	4
0	Oshana	1	9	2	Moderate	0	Infection/Wound disruption	2	9	1	3	0	3	3	1	Infection/Wound disruption	2	matched (3)	1	10	3
0	Oshana	1	7	1	Moderate	0	Infection/Wound disruption	2	7	0	2	2	2	2	0	Infection/Wound disruption	2	matched (3)	1	10	2
1	Oshana	1	10	2	Moderate	0	Infection/Wound disruption	2	10	3	3	1	3	3	1	Infection/Wound disruption	2	matched (3)	1	40	3
0	Oshana	1	0	0	Severe	1	Bleeding/Swelling/Haematoma	1	0	0	4	1	1	1	0	Bleeding	1	matched (3)	0	10	1
1	Oshana	1	7	1	Moderate	0	Infection/Wound disruption	2	7	3	3	2	2	2	1	Infection/Wound disruption	2	matched (3)	1	20	2
0	Oshana	1	3	1	Moderate	0	Infection/Wound disruption	2	3	1	3	0	2	2	1	Infection/Wound disruption	2	matched (3)	1	10	2
1	Oshana	1	12	2	Moderate	0	Infection/Wound disruption	2	12	4	3	2	3	3	2	Infection/Wound disruption	2	matched (3)	1	46	3
1	Oshana	1	13	2	Moderate	0	Infection/Wound disruption	2	13	0	3	2	3	3	0	Infection/Wound disruption	2	matched (3)	1	40	3
0	Oshana	1	3	1	Severe	1	Bleeding/Swelling/Haematoma	1	3	1	4	2	2	2	1	Bleeding	1	matched (3)	0	10	2
1	Oshana	1	7	1	Severe	1	Infection/Wound disruption	2	7	0	3	1	2	2	0	Infection/Wound disruption	2	matched (3)	1	54	2
1	Oshana	1	7	1	Severe	1	Infection/Wound disruption	2	7	2	3	1	2	2	1	Infection/Wound disruption	2	matched (3)	1	26	2
0	Oshana	1	10	2	Moderate	0	Infection/Wound disruption	2	10	3	3	2	3	3	1	Infection/Wound disruption	2	matched (3)	1	10	3
0	Oshana	1	7	1	Moderate	0	Infection/Wound disruption	2	7	2	3	2	2	2	1	Infection/Wound disruption	2	matched (3)	1	10	2
0	Oshana	1	9	2	Moderate	0	Infection/Wound disruption	2	9	0	2	2	3	3	0	Infection/Wound disruption	2	matched (3)	1	10	3
0	Oshana	1	2	0	Severe	1	Bleeding/Swelling/Haematoma	1	2	2	4	2	1	1	1	Bleeding	1	matched (3)	0	10	1
1	Oshana	1	15	2	Moderate	0	Infection/Wound disruption	2	15	0	3	2	4	3	0	Infection/Wound disruption	2	matched (3)	1	40	4
0	Oshana	1	13	2	Moderate	0	Bleeding/Swelling/Haematoma	1	13	5	2	2	3	3	2	Swelling/Haematoma	0	matched (3)	0	10	3
1	Oshana	1	9	2	Moderate	0	Infection/Wound disruption	2	9	5	3	1	3	3	2	Infection/Wound disruption	2	matched (3)	1	38	3
1	Oshana	1	5	1	Moderate	0	Infection/Wound disruption	2	5	1	3	1	2	2	1	Infection/Wound disruption	2	matched (3)	1	20	2
0	Oshana	1	1	0	Severe	1	Bleeding/Swelling/Haematoma	1	1	0	4	2	1	1	0	Bleeding	1	matched (3)	0	10	1
1	Oshana	1	7	1	Moderate	0	Infection/Wound disruption	2	7	0	3	2	2	2	0	Infection/Wound disruption	2	matched (3)	1	26	2
1	Oshana	1	1	0	Severe	1	Bleeding/Swelling/Haematoma	1	1	1	4	2	1	1	1	Bleeding	1	matched (3)	0	53	1
1	Oshana	1	6	1	Severe	1	Bleeding/Swelling/Haematoma	1	6	0	4	2	2	2	0	Swelling/Haematoma	0	matched (3)	0	40	2
0	Oshana	1	7	1	Moderate	0	Infection/Wound disruption	2	7	1	4	0	2	2	1	Infection/Wound disruption	2	matched (3)	1	10	2
0	Oshana	1	9	2	Severe	1	Infection/Wound disruption	2	9	2	1	2	3	3	1	Infection/Wound disruption	2	matched (3)	1	10	3
1	Oshana	1	9	2	Severe	1	Infection/Wound disruption	2	9		3	1	3	3	2	Infection/Wound disruption	2	matched (3)	1	38	3
1	Oshana	1	13	2	Moderate	0	Infection/Wound disruption	2	13	32	3	2	3	3	2	Infection/Wound disruption	2	matched (3)	1	40	3
0	Oshana	1	9	2	Moderate	0	Infection/Wound disruption	2	9	1	3	2	3	3	1	Infection/Wound disruption	2	matched (3)	1	10	3
1	Oshana	1	7	1	Moderate	0	Infection/Wound disruption	2	7	5	4	1	2	2	2	Infection/Wound disruption	2	matched (3)	1	35	2
0	Oshana	1	6	1	Severe	1	Infection/Wound disruption	2	6	2	4	2	2	2	1	Infection/Wound disruption	2	matched (3)	1	10	2
1	Oshana	1	7	1	Severe	1	Infection/Wound disruption	2	7	3	3	1	2	2	1	Infection/Wound disruption	2	matched (3)	1	22	2
1	Oshana	1	7	1	Severe	1	Bleeding/Swelling/Haematoma	1	7	1	3	2	2	2	1	Bleeding	1	matched (3)	0	40	2
1	Oshana	1	5	1	Moderate	0	Infection/Wound disruption	2	5	2	3	2	2	2	1	Infection/Wound disruption	2	matched (3)	1	47	2
0	Oshana	1	4	1	Moderate	0	Bleeding/Swelling/Haematoma	1	4	0	2	2	2	2	0	Swelling/Haematoma	0	matched (3)	0	10	2
0	Oshana	1	7	1	Severe	1	Infection/Wound disruption	2	7	2	3	1	2	2	1	Infection/Wound disruption	2	matched (3)	1	10	2
1	Oshana	1	11	2	Moderate	0	Bleeding/Swelling/Haematoma	1	11	6	3	2	3	3	2	Swelling/Haematoma	0	matched (3)	0	25	3
1	Oshana	1	7	1	Moderate	0	Infection/Wound disruption	2	7	0	2	2	2	2	0	Infection/Wound disruption	2	matched (3)	1	40	2
0	Oshana	1	5	1	Moderate	0	Infection/Wound disruption	2	5	0	3	1	2	2	0	Infection/Wound disruption	2	matched (3)	1	10	2
0	Oshana	1	7	1	Moderate	0	Infection/Wound disruption	2	7	1	3	1	2	2	1	Infection/Wound disruption	2	matched (3)	1	10	2
0	Oshana	1	7	1	Moderate	0	Infection/Wound disruption	2	7	1	1	1	2	2	1	Infection/Wound disruption	2	matched (3)	1	10	2
1	Oshana	1	3	1	Severe	1	Infection/Wound disruption	2	3	0	4	2	2	2	0	Infection/Wound disruption	2	matched (3)	1	40	2
0	Oshana	1	6	1	Moderate	1	Infection/Wound disruption	2	6	3	3	2	2	2	1	Infection/Wound disruption	2	matched (3)	1	10	2
0	Oshana	1	5	1	Severe	1	Infection/Wound disruption	2	5	1	4	2	2	2	1	Infection/Wound disruption	2	matched (3)	1	10	2
1	Oshana	1	15	2	Moderate	0	Infection/Wound disruption	2	15	6	3	1	4	3	2	Infection/Wound disruption	2	matched (3)	1	26	4
1	Oshana	1	4	1	Moderate	0	Infection/Wound disruption	2	4	1	4	2	2	2	1	Infection/Wound disruption	2	matched (3)	1	37	2
0	Oshana	1	6	1	Moderate	0	Infection/Wound disruption	2	6	2	2	2	2	2	1	Infection/Wound disruption	2	matched (3)	1	10	2
0	Oshana	1	13	2	Moderate	0	Infection/Wound disruption	2	13	3	4	2	3	3	1	Infection/Wound disruption	2	matched (3)	1	10	3
1	Oshana	1	7	1	Moderate	0	Infection/Wound disruption	2	7	2	3	2	2	2	1	Infection/Wound disruption	2	matched (3)	1	41	2
1	Oshana	1	7	1	Moderate	0	Infection/Wound disruption	2	7	1	3	1	2	2	1	Infection/Wound disruption	2	matched (3)	1	31	2
1	Oshana	1	7	1	Severe	1	Bleeding/Swelling/Haematoma	1	7	1	3	1	2	2	1	Bleeding	1	matched (3)	0	31	2
0	Oshana	1	1	0	Moderate	0	Bleeding/Swelling/Haematoma	1	1	0	4	2	1	1	0	Swelling/Haematoma	0	matched (3)	0	10	1
0	Oshana	1	3	1	severe	1	Bleeding/Swelling/Haematoma	1	3	1	4	2	2	2	1	Bleeding	1	matched (3)	0	10	2
0	Oshana	1	13	2	Moderate	0	Infection/Wound disruption	2	13	6	3	2	3	3	2	Infection/Wound disruption	2	matched (3)	1	10	3
0	Oshana	1	12	2	Moderate	0	Infection/Wound disruption	2	12	3	2	0	3	3	1	Infection/Wound disruption	2	matched (3)	1	10	3
0	Oshana	1	18	2	Moderate	0	Infection/Wound disruption	2	18	4	1	0	4	3	2	Infection/Wound disruption	2	matched (3)	1	10	4
0	Oshana	1	8	2	Moderate	0	Infection/Wound disruption	2	8	2	4	2	3	3	1	Infection/Wound disruption	2	matched (3)	1	10	2
0	Oshana	1	8	2	Severe	1	Bleeding/Swelling/Haematoma	1	8	1	3	2	3	3	1	Swelling/Haematoma	0	matched (3)	0	10	2
0	Oshana	1	6	1	Severe	1	Infection/Wound disruption	2	6	1	2	0	2	2	1	Infection/Wound disruption	2	matched (3)	1	10	2
0	Oshana	1	10	2	Moderate	0	Infection/Wound disruption	2	10	3	2	2	3	3	1	Infection/Wound disruption	2	matched (3)	1	10	3
0	Oshana	1	6	1	Moderate	0	Infection/Wound disruption	2	6	3	4	0	2	2	1	Infection/Wound disruption	2	matched (3)	1	10	2
0	Oshana	1	8	2	Moderate	0	Infection/Wound disruption	2	8	1	4	1	3	3	1	Infection/Wound disruption	2	matched (3)	1	10	2
1	Oshana	1	10	2	Moderate	0	Bleeding/Swelling/Haematoma	1	10	3	3	1	3	3	1	Swelling/Haematoma	0	matched (3)	0	40	3
0	Oshana	1	8	2	Severe	1	Bleeding/Swelling/Haematoma	1	8	0	2	2	3	3	0	Swelling/Haematoma	0	matched (3)	0	10	2
0	Oshana	1	9	2	Severe	1	Infection/Wound disruption	2	9	1	4	2	3	3	1	Infection/Wound disruption	2	matched (3)	1	10	3
0	Oshana	1	0	0	Severe	1	Bleeding/Swelling/Haematoma	1	0	0	2	2	1	1	0	Bleeding	1	matched (3)	0	10	1
1	Oshana	1	7	1	Moderate	0	Infection/Wound disruption	2	7	0	3	1	2	2	0	Infection/Wound disruption	2	matched (3)	1	22	2
1	Oshana	1	7	1	Moderate	0	Bleeding/Swelling/Haematoma	1	7	1	2	2	2	2	1	Swelling/Haematoma	0	matched (3)	0	30	2
0	Oshana	1	7	1	Moderate	0	Infection/Wound disruption	2	7	2	3	1	2	2	1	Infection/Wound disruption	2	matched (3)	1	10	2
1	Oshana	1	7	1	Moderate	0	Infection/Wound disruption	2	7	1	4	2	2	2	1	Infection/Wound disruption	2	matched (3)	1	53	2
0	Oshana	1	8	2	Moderate	0	Infection/Wound disruption	2	8	0	3	2	3	3	0	Infection/Wound disruption	2	matched (3)	1	10	2
0	Oshana	1	13	2	Moderate	0	Infection/Wound disruption	2	13	4	2	0	3	3	2	Infection/Wound disruption	2	matched (3)	1	10	3
0	Oshana	1	2	0	Severe	1	Bleeding/Swelling/Haematoma	1	2	1	4	2	1	1	1	Bleeding	1	matched (3)	0	10	1
1	Oshana	1	8	2	Moderate	0	Infection/Wound disruption	2	8	0	3	1	3	3	0	Infection/Wound disruption	2	matched (3)	1	34	2
1	Oshana	1	2	0	Moderate	0	Bleeding/Swelling/Haematoma	1	2	0	3	2	1	1	0	Bleeding	1	matched (3)	0	48	1
0	Oshana	1	28	2	Severe	1	Bleeding/Swelling/Haematoma	1	28	0	4	2	4	3	0	Bleeding	1	matched (3)	0	10	4
0	Oshana	1	10	2	Moderate	0	Infection/Wound disruption	2	10	1	4	1	3	3	1	Infection/Wound disruption	2	matched (3)	1	10	3
0	Oshana	1	7	1	Severe	1	Bleeding/Swelling/Haematoma	1	7	2	4	2	2	2	1	Swelling/Haematoma	0	matched (3)	0	10	2
0	Oshana	1	9	2	Moderate	0	Infection/Wound disruption	2	9	0	3	2	3	3	0	Infection/Wound disruption	2	matched (3)	1	10	3
0	Oshana	1	4	1	Severe	1	Bleeding/Swelling/Haematoma	1	4	1	2	2	2	2	1	Bleeding	1	matched (3)	0	10	2
0	Oshana	1	6	1	Moderate	0	Infection/Wound disruption	2	6	2	4	0	2	2	1	Infection/Wound disruption	2	matched (3)	1	10	2
0	Oshana	1	1	0	Severe	1	Bleeding/Swelling/Haematoma	1	1	0	2	2	1	1	0	Bleeding	1	matched (3)	0	10	1
0	Oshana	1	6	1	Moderate	0	Infection/Wound disruption	2	6	1	1	2	2	2	1	Infection/Wound disruption	2	matched (3)	1	10	2
0	Oshana	1	7	1	Moderate	0	Infection/Wound disruption	2	7	0	1	2	2	2	0	Infection/Wound disruption	2	matched (3)	1	10	2
0	Oshana	1	7	1	Moderate	0	Infection/Wound disruption	2	7	0	4	2	2	2	0	Infection/Wound disruption	2	matched (3)	1	10	2
1	Oshana	1	16	2	Moderate	0	Infection/Wound disruption	2	16	3	4	0	4	3	1	Infection/Wound disruption	2	matched (3)	1	27	4
1	Oshana	1	7	1	Moderate	0	Infection/Wound disruption	2	7	1	3	1	2	2	1	Infection/Wound disruption	2	matched (3)	1	2	2
0	Oshana	1	7	1	Moderate	0	Infection/Wound disruption	2	7	2	2	2	2	2	1	Infection/Wound disruption	2	matched (3)	1	10	2
0	Oshana	1	13	2	Moderate	0	Infection/Wound disruption	2	13	6	2	0	3	3	2	Infection/Wound disruption	2	matched (3)	1	10	3
0	Oshana	1	7	1	Severe	1	Bleeding/Swelling/Haematoma	1	7	6	3	1	2	2	2	Bleeding	1	matched (3)	0	10	2
0	Oshana	1	9	2	Moderate	0	Infection/Wound disruption	2	9	2	3	0	3	3	1	Infection/Wound disruption	2	matched (3)	1	10	3
0	Oshana	1	10	2	Moderate	0	Infection/Wound disruption	2	10	2	3	2	3	3	1	Infection/Wound disruption	2	matched (3)	1	10	3
0	Oshana	1	8	2	Moderate	0	Infection/Wound disruption	2	8	1	3	2	3	3	1	Infection/Wound disruption	2	matched (3)	1	10	2
0	Oshana	1	5	1	Moderate	0	Infection/Wound disruption	2	5	0	2	2	2	2	0	Infection/Wound disruption	2	matched (3)	1	10	2
0	Oshana	1	8	2	Moderate	0	Infection/Wound disruption	2	8	1	1	2	3	3	1	Infection/Wound disruption	2	matched (3)	1	10	2
0	Oshana	1	12	2	Moderate	0	Infection/Wound disruption	2	12	5	3	2	3	3	2	Infection/Wound disruption	2	matched (3)	1	10	3
1	Oshana	1	7	1	Severe	1	Bleeding/Swelling/Haematoma	1	7	0	2	2	2	2	0	Swelling/Haematoma	0	matched (3)	0	39	2
0	Oshana	1	7	1	Moderate	0	Infection/Wound disruption	2	7	0	3	2	2	2	0	Infection/Wound disruption	2	matched (3)	1	10	2
0	Oshana	1	7	1	Moderate	0	Infection/Wound disruption	2	7	1	3	2	2	2	1	Infection/Wound disruption	2	matched (3)	1	10	2
0	Oshana	1	7	1	Moderate	0	Infection/Wound disruption	2	7	1	1	2	2	2	1	Infection/Wound disruption	2	matched (3)	1	10	2
0	Oshana	1	8	2	Moderate	0	Infection/Wound disruption	2	8	1	3	2	3	3	1	Infection/Wound disruption	2	matched (3)	1	10	2
1	Oshana	1	3	1	Moderate	0	Infection/Wound disruption	2	3	0	1	1	2	2	0	Infection/Wound disruption	2	matched (3)	1	24	2
0	Oshana	1	1	0	Severe	1	Bleeding/Swelling/Haematoma	1	1	1	3	2	1	1	1	Bleeding	1	matched (3)	0	10	1
0	Oshana	1	25	2	Moderate	0	Infection/Wound disruption	2	25	6	2	2	4	3	2	Infection/Wound disruption	2	matched (3)	1	10	4
0	Oshana	1	6	1	Moderate	0	Infection/Wound disruption	2	6	0	2	2	2	2	0	Infection/Wound disruption	2	matched (3)	1	10	2
1	Oshana	1	6	1	Moderate	0	Infection/Wound disruption	2	6	3	3	2	2	2	1	Infection/Wound disruption	2	matched (3)	1	40	2
1	Oshana	1	3	1	Severe	1	Bleeding/Swelling/Haematoma	1	3	1	4	2	2	2	1	Bleeding	1	matched (3)	0	6	2
0	Oshana	1	7	1	Moderate	0	Infection/Wound disruption	2	7	2	3	2	2	2	1	Infection/Wound disruption	2	matched (3)	1	10	2
0	Oshana	1	9	2	Moderate	0	Infection/Wound disruption	2	9	0	2	2	3	3	0	Infection/Wound disruption	2	matched (3)	1	10	3
0	Oshana	1	8	2	Moderate	0	Infection/Wound disruption	2	8	1	2	2	3	3	1	Infection/Wound disruption	2	matched (3)	1	10	2
1	Oshana	1	2	0	Severe	1	Bleeding/Swelling/Haematoma	1	2	0	4	1	1	1	0	Bleeding	1	matched (3)	0	27	1
1	Oshana	1	7	1	Moderate	0	Infection/Wound disruption	2	7	3	3	1	2	2	1	Infection/Wound disruption	2	matched (3)	1	45	2
0	Oshana	1	6	1	Severe	1	Infection/Wound disruption	2	6	1	3	1	2	2	1	Infection/Wound disruption	2	matched (3)	1	10	2
0	Oshana	1	6	1	Moderate	0	Infection/Wound disruption	2	6	1	3	2	2	2	1	Infection/Wound disruption	2	matched (3)	1	10	2
0	Oshana	1	12	2	Moderate	0	Infection/Wound disruption	2	12	2	3	1	3	3	1	Infection/Wound disruption	2	matched (3)	1	10	3
0	Oshana	1	7	1	Moderate	0	Infection/Wound disruption	2	7	3	3	2	2	2	1	Infection/Wound disruption	2	matched (3)	1	10	2
1	Oshana	1	8	2	Severe	1	Infection/Wound disruption	2	8	2	4	2	3	3	1	Infection/Wound disruption	2	matched (3)	1	32	2
0	Oshana	1	16	2	Moderate	0	Infection/Wound disruption	2	16	1	4	1	4	3	1	Infection/Wound disruption	2	matched (3)	1	10	4
0	Oshana	1	6	1	Severe	1	Bleeding/Swelling/Haematoma	1	6	1	2	2	2	2	1	Bleeding	1	matched (3)	0	10	2
1	Oshana	1	13	2	Severe	1	Bleeding/Swelling/Haematoma	1	13	4	4	2	3	3	2	Swelling/Haematoma	0	matched (3)	0	33	3
1	Oshana	1	5	1	Moderate	0	Bleeding/Swelling/Haematoma	1	5	2	4	1	2	2	1	Swelling/Haematoma	0	matched (3)	0	40	2
0	Oshana	1	0	0	Severe	1	Bleeding/Swelling/Haematoma	1	0	0	2	2	1	1	0	Bleeding	1	matched (3)	0	10	1
0	Oshana	1	6	1	Severe	1	Infection/Wound disruption	2	6	15	3	2	2	2	2	Infection/Wound disruption	2	matched (3)	1	10	2
0	Oshana	1	20	2	Moderate	0	Infection/Wound disruption	2	20	5	3	2	4	3	2	Infection/Wound disruption	2	matched (3)	1	10	4
0	Oshana	1	7	1	Moderate	0	Bleeding/Swelling/Haematoma	1	7	2	3	1	2	2	1	Swelling/Haematoma	0	matched (3)	0	10	2
1	Oshana	1	7	1	Moderate	0	Infection/Wound disruption	2	7	2	3	2	2	2	1	Infection/Wound disruption	2	matched (3)	1	40	2
0	Oshana	1	1	0	Severe	1	Bleeding/Swelling/Haematoma	1	1	1	3	2	1	1	1	Bleeding	1	matched (3)	0	10	1
0	Oshana	1	11	2	Severe	1	Bleeding/Swelling/Haematoma	1	11	0	3	2	3	3	0	Bleeding	1	matched (3)	0	10	3
0	Oshana	1	13	2	Moderate	0	Infection/Wound disruption	2	13	2	1	1	3	3	1	Infection/Wound disruption	2	matched (3)	1	10	3
1	Oshana	1	22	2	Moderate	0	Infection/Wound disruption	2	22	2	2	2	4	3	1	Infection/Wound disruption	2	matched (3)	1	41	4
1	Oshana	1	6	1	Severe	1	Infection/Wound disruption	2	6	0	3	1	2	2	0	Infection/Wound disruption	2	matched (3)	1	45	2
1	Oshana	1	3	1	Severe	1	Infection/Wound disruption	2	3	0	3	1	2	2	0	Infection/Wound disruption	2	matched (3)	1	19	2
0	Oshana	1	2	0	Severe	1	Bleeding/Swelling/Haematoma	1	2	1	2	1	1	1	1	Bleeding	1	matched (3)	0	10	1
0	Oshana	1	9	2	Moderate	0	Infection/Wound disruption	2	9	2	4	2	3	3	1	Infection/Wound disruption	2	matched (3)	1	10	3
0	Oshana	1	12	2	Moderate	0	Infection/Wound disruption	2	12	1	4	2	3	3	1	Infection/Wound disruption	2	matched (3)	1	10	3
0	Oshana	1	8	2	Moderate	0	Infection/Wound disruption	2	8	1	1	1	3	3	1	Infection/Wound disruption	2	matched (3)	1	10	2
0	Oshana	1	9	2	Severe	1	Infection/Wound disruption	2	9	2	4	2	3	3	1	Infection/Wound disruption	2	matched (3)	1	10	3
0	Oshana	1	23	2	Severe	1	Bleeding/Swelling/Haematoma	1	23	1	3	2	4	3	1	Bleeding	1	matched (3)	0	10	4
0	Oshana	1	9	2	Moderate	0	Infection/Wound disruption	2	9	1	2	2	3	3	1	Infection/Wound disruption	2	matched (3)	1	10	3
0	Oshana	1	10	2	Moderate	0	Infection/Wound disruption	2	10	1	4	2	3	3	1	Infection/Wound disruption	2	matched (3)	1	10	3
0	Oshana	1	20	2	Moderate	0	Infection/Wound disruption	2	20	5	3	0	4	3	2	Infection/Wound disruption	2	matched (3)	1	10	4
0	Oshana	1	7	1	Moderate	0	Infection/Wound disruption	2	7	1	4	2	2	2	1	Infection/Wound disruption	2	matched (3)	1	10	2
0	Oshana	1	9	2	Moderate	0	Infection/Wound disruption	2	9	1	2	0	3	3	1	Infection/Wound disruption	2	matched (3)	1	10	3
0	Oshana	1	7	1	Moderate	0	Infection/Wound disruption	2	7	1	3	1	2	2	1	Infection/Wound disruption	2	matched (3)	1	10	2
1	Oshana	1	7	1	Moderate	0	Infection/Wound disruption	2	7	2	4	2	2	2	1	Infection/Wound disruption	2	matched (3)	1	53	2
0	Oshana	1	6	1	Moderate	0	Infection/Wound disruption	2	6	1	4	2	2	2	1	Infection/Wound disruption	2	matched (3)	1	10	2
0	Oshana	1	2	0	Moderate	0	Infection/Wound disruption	2	2	0	3	1	1	1	0	Infection/Wound disruption	2	matched (3)	1	10	1
0	Oshana	1	4	1	Moderate	0	Infection/Wound disruption	2	4	0	3	1	2	2	0	Infection/Wound disruption	2	matched (3)	1	10	2
1	Oshana	1	7	1	Moderate	0	Infection/Wound disruption	2	7	1	3	2	2	2	1	Infection/Wound disruption	2	matched (3)	1	17	2
0	Oshana	1	3	1	Severe	1	Bleeding/Swelling/Haematoma	1	3	0	4	1	2	2	0	Bleeding	1	matched (3)	0	10	2
0	Oshana	1	6	1	Moderate	0	Infection/Wound disruption	2	6	0	4	0	2	2	0	Infection/Wound disruption	2	matched (3)	1	10	2
0	Oshana	1	7	1	Moderate	0	Infection/Wound disruption	2	7	2	3	1	2	2	1	Infection/Wound disruption	2	matched (3)	1	10	2
1	Oshana	1	7	1	Moderate	0	Infection/Wound disruption	2	7	1	3	0	2	2	1	Infection/Wound disruption	2	matched (3)	1	49	2
0	Oshana	1	2	0	Moderate	0	Bleeding/Swelling/Haematoma	1	2	1	4	2	1	1	1	Swelling/Haematoma	0	matched (3)	0	10	1
1	Oshana	1	7	1	Moderate	0	Infection/Wound disruption	2	7	2	3	0	2	2	1	Infection/Wound disruption	2	matched (3)	1	8	2
0	Oshana	1	0	0	Severe	1	Bleeding/Swelling/Haematoma	1	0		3	2	1	1	2	Swelling/Haematoma	0	matched (3)	0	10	1
0	Oshana	1	6	1	Severe	1	Infection/Wound disruption	2	6	1	4	2	2	2	1	Infection/Wound disruption	2	matched (3)	1	10	2
0	Oshana	1	7	1	Moderate	0	Infection/Wound disruption	2	7	2	3	1	2	2	1	Infection/Wound disruption	2	matched (3)	1	10	2
0	Oshana	1	2	0	Severe	1	Bleeding/Swelling/Haematoma	1	2	1	2	2	1	1	1	Swelling/Haematoma	0	matched (3)	0	10	1
0	Oshana	1	4	1	Severe	1	Bleeding/Swelling/Haematoma	1	4	0	3	1	2	2	0	Bleeding	1	matched (3)	0	10	2
0	Oshana	1	8	2	Moderate	0	Infection/Wound disruption	2	8	0	1	2	3	3	0	Infection/Wound disruption	2	matched (3)	1	10	2
0	Oshana	1	5	1	Moderate	0	Infection/Wound disruption	2	5	0	3	2	2	2	0	Infection/Wound disruption	2	matched (3)	1	10	2
1	Oshana	1	7	1	Moderate	0	Infection/Wound disruption	2	7	3	3	1	2	2	1	Infection/Wound disruption	2	matched (3)	1	48	2
0	Oshana	1	8	2	Moderate	0	Infection/Wound disruption	2	8	3	1	1	3	3	1	Infection/Wound disruption	2	matched (3)	1	10	2
1	Oshana	1	10	2	Moderate	0	Infection/Wound disruption	2	10	1	3	2	3	3	1	Infection/Wound disruption	2	matched (3)	1	40	3
0	Oshana	1	5	1	Severe	1	Bleeding/Swelling/Haematoma	1	5	1	4	1	2	2	1	Swelling/Haematoma	0	matched (3)	0	10	2
1	Oshana	1	7	1	Moderate	0	Infection/Wound disruption	2	7	2	4	0	2	2	1	Infection/Wound disruption	2	matched (3)	1	9	2
1	Oshana	1	7	1	Severe	1	Bleeding/Swelling/Haematoma	1	7	0	3	2	2	2	0	Bleeding	1	matched (3)	0	54	2
0	Oshana	1	8	2	Severe	1	Bleeding/Swelling/Haematoma	1	8	0	1	2	3	3	0	Bleeding	1	matched (3)	0	10	2
0	Oshana	1	7	1	Moderate	0	Infection/Wound disruption	2	7	2	1	2	2	2	1	Infection/Wound disruption	2	matched (3)	1	10	2
1	Oshana	1	0	0	Moderate	0	Infection/Wound disruption	2	0		3	1	1	1	2	Infection/Wound disruption	2	matched (3)	1	22	1
1	Oshana	1	13	2	Moderate	0	Infection/Wound disruption	2	13	4	3	2	3	3	2	Infection/Wound disruption	2	matched (3)	1	40	3
0	Oshana	1	2	0	Severe	1	Bleeding/Swelling/Haematoma	1	2	1	4	1	1	1	1	Bleeding	1	matched (3)	0	10	1
0	Oshana	1	7	1	Moderate	0	Infection/Wound disruption	2	7	1	3	2	2	2	1	Infection/Wound disruption	2	matched (3)	1	10	2
1	Oshana	1	4	1	Severe	1	Bleeding/Swelling/Haematoma	1	4	0	3	1	2	2	0	Swelling/Haematoma	0	matched (3)	0	15	2
1	Oshana	1	13	2	Moderate	0	Infection/Wound disruption	2	13	3	3	2	3	3	1	Infection/Wound disruption	2	matched (3)	1	40	3
0	Oshana	1	6	1	Severe	1	Infection/Wound disruption	2	6	3	4	1	2	2	1	Infection/Wound disruption	2	matched (3)	1	10	2
0	Oshana	1	7	1	Moderate	0	Infection/Wound disruption	2	7	2	3	2	2	2	1	Infection/Wound disruption	2	matched (3)	1	10	2
1	Oshana	1	5	1	Severe	1	Infection/Wound disruption	2	5	0	3	1	2	2	0	Infection/Wound disruption	2	matched (3)	1	22	2
0	Oshana	1	5	1	Severe	1	Infection/Wound disruption	2	5	1	3	1	2	2	1	Infection/Wound disruption	2	matched (3)	1	10	2
0	Oshana	1	7	1	Moderate	0	Infection/Wound disruption	2	7	0	3	0	2	2	0	Infection/Wound disruption	2	matched (3)	1	10	2
0	Oshana	1	7	1	Moderate	0	Infection/Wound disruption	2	7	4	3	2	2	2	2	Infection/Wound disruption	2	matched (3)	1	10	2
1	Oshana	1	3	1	Moderate	0	Infection/Wound disruption	2	3	0	3	1	2	2	0	Infection/Wound disruption	2	matched (3)	1	28	2
0	Oshana	1	6	1	Moderate	0	Infection/Wound disruption	2	6	3	4	0	2	2	1	Infection/Wound disruption	2	matched (3)	1	10	2
0	Oshana	1	2	0	Severe	1	Bleeding/Swelling/Haematoma	1	2	1	4	0	1	1	1	Swelling/Haematoma	0	matched (3)	0	10	1
0	Oshana	1	7	1	Moderate	0	Infection/Wound disruption	2	7	0	3	1	2	2	0	Infection/Wound disruption	2	matched (3)	1	10	2
0	Oshana	1	7	1	Moderate	0	Infection/Wound disruption	2	7	3	4	2	2	2	1	Infection/Wound disruption	2	matched (3)	1	10	2
0	Oshana	1	3	1	Moderate	0	Bleeding/Swelling/Haematoma	1	3	0	3	2	2	2	0	Swelling/Haematoma	0	matched (3)	0	10	2
0	Oshana	1	9	2	Severe	1	Infection/Wound disruption	2	9	2	1	0	3	3	1	Infection/Wound disruption	2	matched (3)	1	10	3
0	Oshana	1	2	0	Severe	1	Bleeding/Swelling/Haematoma	1	2	0	3	0	1	1	0	Swelling/Haematoma	0	matched (3)	0	10	1
1	Oshana	1	7	1	Moderate	0	Infection/Wound disruption	2	7	1	4	2	2	2	1	Infection/Wound disruption	2	matched (3)	1	6	2
0	Oshana	1	7	1	Moderate	0	Bleeding/Swelling/Haematoma	1	7	1	1	1	2	2	1	Swelling/Haematoma	0	matched (3)	0	10	2
0	Oshana	1	7	1	Moderate	0	Infection/Wound disruption	2	7	1	3	1	2	2	1	Infection/Wound disruption	2	matched (3)	1	10	2
0	Oshana	1	7	1	Moderate	0	Infection/Wound disruption	2	7	2	2	2	2	2	1	Infection/Wound disruption	2	matched (3)	1	10	2
0	Oshana	1	13	2	Moderate	0	Infection/Wound disruption	2	13	7	3	2	3	3	2	Infection/Wound disruption	2	matched (3)	1	10	3
1	Oshana	1	7	1	Moderate	0	Infection/Wound disruption	2	7	1	4	2	2	2	1	Infection/Wound disruption	2	matched (3)	1	6	2
1	Oshana	1	7	1	Moderate	0	Infection/Wound disruption	2	7	2	4	2	2	2	1	Infection/Wound disruption	2	matched (3)	1	40	2
0	Oshana	1	10	2	Moderate	0	Infection/Wound disruption	2	10	1	1	1	3	3	1	Infection/Wound disruption	2	matched (3)	1	10	3
0	Oshana	1	10	2	Severe	1	Infection/Wound disruption	2	10	3	2	0	3	3	1	Infection/Wound disruption	2	matched (3)	1	10	3
0	Oshana	1	13	2	Moderate	0	Infection/Wound disruption	2	13	1	4	0	3	3	1	Infection/Wound disruption	2	matched (3)	1	10	3
0	Oshana	1	11	2	Moderate	0	Infection/Wound disruption	2	11	2	4	2	3	3	1	Infection/Wound disruption	2	matched (3)	1	10	3
1	Oshana	1	11	2	Moderate	0	Infection/Wound disruption	2	11	3	3	1	3	3	1	Infection/Wound disruption	2	matched (3)	1	7	3
0	Oshana	1	5	1	Severe	1	Bleeding/Swelling/Haematoma	1	5	2	2	2	2	2	1	Bleeding	1	matched (3)	0	10	2
0	Oshana	1	3	1	Severe	1	Bleeding/Swelling/Haematoma	1	3	2	3	2	2	2	1	Bleeding	1	matched (3)	0	10	2
0	Oshana	1	2	0	Severe	1	Bleeding/Swelling/Haematoma	1	2	0	3	2	1	1	0	Bleeding	1	matched (3)	0	10	1
0	Oshana	1	0	0	Severe	1	Bleeding/Swelling/Haematoma	1	0	0	3	2	1	1	0	Bleeding	1	matched (3)	0	10	1
1	Oshana	1	7	1	Moderate	0	Infection/Wound disruption	2	7	2	4	1	2	2	1	Infection/Wound disruption	2	matched (3)	1	36	2
1	Oshana	1	9	2	Moderate	0	Infection/Wound disruption	2	9	1	4	2	3	3	1	Infection/Wound disruption	2	matched (3)	1	6	3
1	Oshana	1	3	1	Moderate	0	Infection/Wound disruption	2	3	0	1	1	2	2	0	Infection/Wound disruption	2	matched (3)	1	24	2
1	Oshana	1	2	0	Moderate	0	Infection/Wound disruption	2	2	0	1	1	1	1	0	Infection/Wound disruption	2	matched (3)	1	5	1
0	Oshana	1	6	1	Severe	1	Bleeding/Swelling/Haematoma	1	6	3	3	2	2	2	1	Swelling/Haematoma	0	matched (3)	0	10	2
0	Oshana	1	5	1	Moderate	0	Infection/Wound disruption	2	5	1	2	2	2	2	1	Infection/Wound disruption	2	matched (3)	1	10	2
1	Oshana	1	13	2	Moderate	0	Infection/Wound disruption	2	13		3	2	3	3	2	Infection/Wound disruption	2	matched (3)	1	40	3
0	Oshana	1	7	1	Moderate	0	Infection/Wound disruption	2	7	2	4	2	2	2	1	Infection/Wound disruption	2	matched (3)	1	10	2
0	Oshana	1	2	0	Severe	1	Infection/Wound disruption	2	2	0	2	0	1	1	0	Infection/Wound disruption	2	matched (3)	1	10	1
0	Oshana	1	0	0	Severe	1	Bleeding/Swelling/Haematoma	1	0	0	3	1	1	1	0	Bleeding	1	matched (3)	0	10	1
1	Oshana	1	7	1	Moderate	0	Infection/Wound disruption	2	7	5	4	1	2	2	2	Infection/Wound disruption	2	matched (3)	1	35	2
0	Oshana	1	4	1	Moderate	0	Infection/Wound disruption	2	4	1	3	1	2	2	1	Infection/Wound disruption	2	matched (3)	1	10	2
0	Oshana	1	7	1	Moderate	0	Infection/Wound disruption	2	7	0	3	2	2	2	0	Infection/Wound disruption	2	matched (3)	1	10	2
1	Oshana	1	6	1	Moderate	0	Infection/Wound disruption	2	6	1	3	1	2	2	1	Infection/Wound disruption	2	matched (3)	1	38	2
0	Oshana	1	2	0	Severe	1	Bleeding/Swelling/Haematoma	1	2	0	2	2	1	1	0	Bleeding	1	matched (3)	0	10	1
1	Oshana	1	7	1	Severe	1	Bleeding/Swelling/Haematoma	1	7	0	3	2	2	2	0	Swelling/Haematoma	0	matched (3)	0	54	2
